# Supplementary material for: A network intervention that locates and intervenes with recently HIV-infected persons: The Transmission Reduction Intervention Project (TRIP)
Source: Sci Rep. 2016 Dec 5;6:38100. doi: 10.1038/srep38100 (PMC5137009; doi:10.1038/srep38100)
Supplement: Supplementary Dataset [file srep38100-s1.xls]

## Sheet: S1_dataset_v16
study_type	age	gender	homeless	unemployed	IDU	drug_treat	SWork	viral_status	recent	recent_kind	LOAD_log_copies
NET_SEED	33	female	other	Yes	No	No	No	NEG	NA	NA
NET_SEED	34	female	other	Yes	No	No	No	NEG	NA	NA
NET_SEED	33	female	other	No	No	No	No	NEG	NA	NA
NET_SEED	42	male	other	No	No	Yes	No	NEG	NA	NA
NET_SEED	41	male	homeless	Yes	No	No	No	POS	LONG INFECT	NA	5.64689
NET_SEED	30	male	other	Yes	No	Yes	No	NEG	NA	NA
NET_SEED	38	male	homeless	Yes	No	No	No	NEG	NA	NA
NET_SEED	47	male	other	Yes	No	Yes	No	NEG	NA	NA
NET_SEED	23	female	other	Yes	No	No	No	NEG	NA	NA
NET_SEED	24	male	other	Yes	No	No	No	NEG	NA	NA
NET_SEED	37	male	homeless	Yes	No	Yes	No	NEG	NA	NA
NET_LONG_CON	33	female	other	No	No	No	No	NEG	NA	NA
NET_LONG_CON	71	male	other	No	No	No	No	NEG	NA	NA
NET_SEED	40	female	other	No	No	No	No	NEG	NA	NA
NET_SEED	33	male	other	Yes	No	No	No	POS	LONG INFECT	NA	3.0086
NET_LONG_CON	40	female	other	Yes	No	No	No	NEG	NA	NA
NET_SEED	20	male	other	Yes	No	No	No	NEG	NA	NA
NET_SEED	65	male	other	No	No	No	No	NEG	NA	NA
NET_SEED	49	male	other	No	No	Yes	No	NEG	NA	NA
NET_SEED	44	female	other	Yes	No	No	No	NEG	NA	NA
NET_SEED	21	male	other	No	No	No	No	NEG	NA	NA
NET_SEED	53	male	other	No	No	Yes	No	NEG	NA	NA
NET_SEED	20	female	other	Yes	No	Yes	No	POS	LONG INFECT	NA	4.3032
NET_LONG_CON	37	male	other	Yes	No	No	No	NEG	NA	NA
NET_SEED	44	male	other	No	No	Yes	No	NEG	NA	NA
NET_SEED	33	male	other	No	No	No	No	NEG	NA	NA
NET_LONG_CON	28	female	other	No	No	No	No	NEG	NA	NA
NET_LONG_CON	36	female	other	Yes	Yes	No	Yes	POS	LONG INFECT	NA	4.77815
NET_SEED	34	male	other	Yes	Yes	Yes	No	NEG	NA	NA
NET_SEED	46	male	homeless	Yes	Yes	Yes	No	POS	RECENT	RECENT	4.81954
NET_SEED	28	female	other	No	Yes	Yes	No	NEG	NA	NA
NET_LONG_CON	22	female	other	Yes	Yes	No	Yes	POS	LONG INFECT	NA	4.89487
LONG_CON	38	male	other	No	Yes	No	No	POS	LONG INFECT	NA	5.76716
NET_SEED	30	male	other	Yes	Yes	No	No	POS	LONG INFECT	NA	2.17173
SEED	19	male	other	Yes	Yes	No	No	POS	RECENT	RECENT	4.89487
NET_SEED	39	male	other	Yes	Yes	Yes	No	NEG	NA	NA
NET_SEED	36	female	other	Yes	Yes	No	Yes	NEG	NA	NA
NET_SEED	38	male	homeless	Yes	Yes	No	No	NEG	NA	NA
NET_LONG_CON	34	male	other	Yes	Yes	Yes	No	POS	LONG INFECT	NA	1.77815
NET_SEED	33	female	other	Yes	Yes	No	Yes	POS	RECENT	RECENT	5.81291
NET_SEED	31	male	other	No	Yes	No	No	NEG	NA	NA
LONG_CON	32	male	other	No	Yes	No	No	POS	LONG INFECT	NA	4.62325
NET_SEED	37	female	other	Yes	Yes	No	No	POS	LONG INFECT	NA	4.53529
NET_LONG_CON	33	male	other	Yes	Yes	Yes	No	POS	LONG INFECT	NA	4.41414
NET_LONG_CON	27	male	other	Yes	Yes	No	No	POS	LONG INFECT	NA	4.64493
NET_LONG_CON	32	male	homeless	Yes	Yes	Yes	No	NEG	NA	NA
NET_SEED	42	male	homeless	Yes	Yes	No	No	POS	LONG INFECT	NA	4.8921
NET_LONG_CON	25	female	homeless	Yes	Yes	Yes	Yes	POS	LONG INFECT	NA	6.05691
NET_SEED	21	male	other	Yes	Yes	No	No	POS	RECENT	RECENT	7.25164
NET_SEED	34	male	homeless	Yes	Yes	No	No	POS	RECENT	BORDER	5.79588
NET_SEED	55	female	homeless	Yes	Yes	No	No	POS	LONG INFECT	NA	6.70757
NET_SEED	24	male	homeless	Yes	Yes	No	No	NEG	NA	NA
NET_SEED	34	male	homeless	Yes	Yes	No	No	POS	LONG INFECT	NA	3.93197
NET_SEED	36	male	other	Yes	Yes	Yes	No	NEG	NA	NA
NET_SEED	33	male	other	Yes	Yes	Yes	No	NEG	NA	NA
NET_LONG_CON	31	male	homeless	Yes	Yes	Yes	No	POS	LONG INFECT	NA	6.00432
NET_SEED	36	male	other	Yes	Yes	Yes	No	POS	LONG INFECT	NA	1.77815
NET_SEED	48	female	other	No	Yes	Yes	Yes	POS	LONG INFECT	NA	1.77815
SEED	30	male	other	Yes	Yes	No	No	POS	RECENT	RECENT	5.80956
NET_SEED	47	female	other	Yes	Yes	Yes	No	POS	LONG INFECT	NA	2.77085
NET_LONG_CON	30	male	other	Yes	Yes	No	No	POS	LONG INFECT	NA	2.1038
NET_SEED	31	male	other	Yes	Yes	Yes	No	NEG	NA	NA
NET_SEED	31	male	homeless	Yes	Yes	No	No	POS	LONG INFECT	NA	4.72016
NET_LONG_CON	22	female	homeless	Yes	Yes	No	Yes	POS	LONG INFECT	NA	5.26364
NET_SEED	49	male	other	No	Yes	No	No	NEG	NA	NA
NET_SEED	40	male	homeless	Yes	Yes	Yes	No	POS	LONG INFECT	NA	5.20683
LONG_CON	31	male	other	Yes	Yes	Yes	No	POS	LONG INFECT	NA	4.78887
LONG_CON	53	male	homeless	Yes	Yes	No	No	POS	LONG INFECT	NA	5.09864
NET_SEED	28	male	other	Yes	Yes	No	No	POS	LONG INFECT	NA	4.71181
NET_SEED	51	male	homeless	Yes	Yes	No	No	NEG	NA	NA
NET_SEED	37	male	other	Yes	Yes	Yes	No	POS	LONG INFECT	NA	4.90037
LONG_CON	32	male	other	Yes	Yes	No	No	POS	LONG INFECT	NA	5.05308
NET_SEED	29	female	other	No	Yes	No	No	NEG	NA	NA
NET_SEED	33	male	other	Yes	Yes	No	No	POS	RECENT	RECENT	5.07004
NET_SEED	21	male	homeless	Yes	Yes	No	No	POS	LONG INFECT	NA	2.80956
NET_SEED	37	male	other	Yes	Yes	No	No	NEG	NA	NA
NET_SEED	29	female	homeless	Yes	Yes	No	Yes	POS	LONG INFECT	NA	5.98453
NET_SEED	38	male	other	Yes	Yes	Yes	No	NEG	NA	NA
NET_SEED	38	male	other	Yes	Yes	Yes	No	POS	LONG INFECT	NA	1.77815
SEED	27	male	other	Yes	Yes	No	No	POS	RECENT	RECENT	5.97543
LONG_CON	45	male	homeless	Yes	Yes	Yes	No	POS	LONG INFECT	NA	5.18752
NET_SEED	38	male	other	Yes	Yes	Yes	No	POS	RECENT	RECENT	1.77815
NET_SEED	34	male	other	Yes	Yes	No	No	POS	LONG INFECT	NA	3.79239
LONG_CON	37	male	other	Yes	Yes	No	No	POS	LONG INFECT	NA	3.89487
LONG_CON	36	male	other	No	Yes	No	No	POS	LONG INFECT	NA	3.716
NET_SEED	46	male	other	Yes	Yes	No	No	NEG	NA	NA
NET_SEED	31	female	other	Yes	Yes	Yes	Yes	NEG	NA	NA
NET_LONG_CON	35	male	other	Yes	Yes	No	No	POS	LONG INFECT	NA	5.2418
NET_LONG_CON	48	male	homeless	Yes	Yes	Yes	No	POS	LONG INFECT	NA	5.16286
LONG_CON	25	male	other	Yes	Yes	Yes	No	POS	LONG INFECT	NA	4.13354
NET_SEED	46	male	other	No	Yes	No	No	NEG	NA	NA
NET_SEED	38	male	other	Yes	Yes	No	No	NEG	NA	NA
NET_LONG_CON	35	male	other	No	Yes	No	No	NEG	NA	NA
NET_SEED	22	male	homeless	Yes	Yes	No	No	POS	LONG INFECT	NA	6.09864
NET_SEED	25	male	other	Yes	Yes	Yes	No	POS	LONG INFECT	NA	5.01912
NET_SEED	42	male	homeless	Yes	Yes	No	No	NEG	NA	NA
NET_LONG_CON	29	male	other	Yes	Yes	Yes	Yes	POS	LONG INFECT	NA	5.86034
NET_SEED	29	male	homeless	Yes	Yes	Yes	No	NEG	NA	NA
NET_SEED	24	male	other	No	Yes	No	No	NEG	NA	NA
NET_SEED	31	male	other	Yes	Yes	Yes	No	POS	LONG INFECT	NA	6.18469
NET_SEED	24	male	homeless	No	Yes	No	No	POS	RECENT	RECENT	3.12872
NET_SEED	44	male	other	Yes	Yes	Yes	No	NEG	NA	NA
SEED	34	female	homeless	Yes	Yes	Yes	No	POS	RECENT	RECENT	6.11227
NET_SEED	29	female	other	Yes	Yes	Yes	Yes	POS	LONG INFECT	NA	1.77815
NET_SEED	36	male	homeless	Yes	Yes	No	No	POS	LONG INFECT	NA	3.5563
NET_SEED	31	male	other	Yes	Yes	No	No	NEG	NA	NA
NET_LONG_CON	39	male	homeless	Yes	Yes	No	No	POS	LONG INFECT	NA	5.42406
NET_LONG_CON	36	female	homeless	Yes	Yes	No	No	POS	LONG INFECT	NA	1.77815
NET_LONG_CON	39	male	other	Yes	Yes	No	No	NEG	NA	NA
NET_SEED	36	male	other	Yes	Yes	No	No	POS	RECENT	RECENT	5.47712
NET_LONG_CON	34	male	other	Yes	Yes	Yes	No	NEG	NA	NA
NET_LONG_CON	33	male	other	No	Yes	No	No	NEG	NA	NA
NET_SEED	51	male	other	Yes	Yes	No	No	NEG	NA	NA
NET_SEED	41	male	homeless	Yes	Yes	No	No	POS	LONG INFECT	NA	4.68124
NET_SEED	40	male	other	Yes	Yes	No	No	NEG	NA	NA
NET_LONG_CON	29	male	other	Yes	Yes	No	No	NEG	NA	NA
NET_SEED	22	male	other	No	Yes	No	No	NEG	NA	NA
NET_SEED	34	male	homeless	Yes	Yes	No	No	NEG	NA	NA
NET_LONG_CON	31	male	other	Yes	Yes	No	No	POS	LONG INFECT	NA	1.77815
NET_SEED	40	male	other	Yes	Yes	No	No	POS	LONG INFECT	NA	5.14768
NET_SEED	28	female	homeless	Yes	Yes	Yes	Yes	POS	LONG INFECT	NA	5.86332
NET_SEED	35	male	other	Yes	Yes	Yes	No	NEG	NA	NA
NET_LONG_CON	35	male	other	Yes	Yes	Yes	No	NEG	NA	NA
SEED	43	female	other	Yes	Yes	No	No	POS	RECENT	RECENT	3.57634
NET_LONG_CON	41	female	other	No	Yes	No	No	POS	LONG INFECT	NA	1.77815
NET_LONG_CON	30	male	other	No	Yes	Yes	No	POS	LONG INFECT	NA	1.77815
NET_SEED	34	female	other	Yes	Yes	Yes	No	POS	LONG INFECT	NA	5.44482
NET_SEED	31	male	homeless	Yes	Yes	No	No	POS	LONG INFECT	NA	5.76343
NET_LONG_CON	36	male	homeless	Yes	Yes	No	No	POS	LONG INFECT	NA	2.81291
NET_SEED	54	female	other	Yes	Yes	Yes	No	POS	RECENT	RECENT	3.17319
SEED	40	male	other	Yes	Yes	Yes	Yes	POS	RECENT	RECENT	6.02119
NET_SEED	30	male	other	Yes	Yes	Yes	No	NEG	NA	NA
SEED	23	male	other	No	Yes	Yes	No	POS	RECENT	RECENT	5.49831
SEED	39	male	other	Yes	Yes	No	No	POS	RECENT	RECENT	5.39533
NET_LONG_CON	30	female	other	Yes	Yes	Yes	No	POS	LONG INFECT	NA	1.716
NET_SEED	32	female	other	Yes	Yes	No	No	NEG	NA	NA
NET_SEED	43	male	homeless	Yes	Yes	No	No	POS	LONG INFECT	NA	6.15685
SEED	53	male	other	Yes	Yes	No	No	POS	RECENT	RECENT	2.51917
NET_SEED	27	female	homeless	Yes	Yes	No	Yes	POS	RECENT	RECENT	5.42814
NET_SEED	28	male	other	Yes	Yes	Yes	No	POS	RECENT	BORDER	5.15836
NET_LONG_CON	32	male	other	Yes	Yes	Yes	No	POS	LONG INFECT	NA	5.27416
NET_LONG_CON	46	male	homeless	No	Yes	No	No	POS	LONG INFECT	NA	3.02119
NET_SEED	35	male	homeless	Yes	Yes	Yes	No	POS	LONG INFECT	NA	3.93952
NET_SEED	30	male	other	Yes	Yes	Yes	No	NEG	NA	NA
NET_LONG_CON	34	male	other	Yes	Yes	No	No	NEG	NA	NA
SEED	33	female	homeless	Yes	Yes	Yes	No	POS	RECENT	RECENT	6.01494
NET_SEED	54	male	homeless	Yes	Yes	No	No	NEG	NA	NA
NET_SEED	27	male	other	Yes	Yes	Yes	No	POS	LONG INFECT	NA	1.77815
NET_LONG_CON	29	female	other	Yes	Yes	No	Yes	POS	LONG INFECT	NA	4.16435
SEED	46	male	other	No	Yes	No	No	POS	RECENT	RECENT	5.21085
NET_SEED	39	male	other	Yes	Yes	No	No	NEG	NA	NA
NET_SEED	38	male	other	Yes	Yes	Yes	No	NEG	NA	NA
NET_SEED	34	male	homeless	Yes	Yes	No	No	POS	RECENT	BORDER	5.75205
NET_LONG_CON	20	female	homeless	Yes	Yes	Yes	Yes	POS	LONG INFECT	NA	5.72428
SEED	33	male	homeless	Yes	Yes	Yes	No	POS	RECENT	RECENT	5.45788
LONG_CON	39	male	other	Yes	Yes	No	No	POS	LONG INFECT	NA	5.97081
NET_SEED	41	male	other	Yes	Yes	Yes	No	NEG	NA	NA
NET_SEED	27	male	other	Yes	Yes	No	No	NEG	NA	NA
NET_SEED	25	male	other	No	Yes	Yes	No	NEG	NA	NA
NET_SEED	36	male	other	No	Yes	No	No	NEG	NA	NA
NET_LONG_CON	20	male	other	Yes	Yes	No	No	POS	LONG INFECT	NA	5.1038
NET_SEED	46	female	homeless	Yes	Yes	No	No	NEG	NA	NA
NET_SEED	22	female	other	Yes	Yes	Yes	Yes	NEG	NA	NA
NET_SEED	33	male	other	Yes	Yes	Yes	No	NEG	NA	NA
NET_LONG_CON	28	male	homeless	Yes	Yes	No	Yes	NEG	NA	NA
SEED	31	male	other	Yes	Yes	No	No	POS	RECENT	RECENT	1.81624
NET_SEED	30	male	other	Yes	Yes	No	No	NEG	NA	NA
NET_LONG_CON	45	male	homeless	Yes	Yes	Yes	No	NEG	NA	NA
LONG_CON	49	female	other	Yes	Yes	No	Yes	POS	LONG INFECT	NA	5.76716
NET_SEED	37	male	other	Yes	Yes	Yes	No	NEG	NA	NA
NET_LONG_CON	46	male	other	Yes	Yes	No	No	POS	LONG INFECT	NA	4.33945
NET_LONG_CON	33	male	other	Yes	Yes	No	No	NEG	NA	NA
NET_SEED	21	male	other	Yes	Yes	No	No	NEG	NA	NA
NET_SEED	27	female	homeless	Yes	Yes	No	No	POS	LONG INFECT	NA	4.46464
NET_SEED	28	male	homeless	Yes	Yes	No	No	NEG	NA	NA
NET_SEED	31	male	homeless	Yes	Yes	Yes	No	POS	LONG INFECT	NA	4.10209
NET_SEED	39	female	other	Yes	Yes	Yes	No	NEG	NA	NA
NET_SEED	33	male	other	Yes	Yes	No	No	NEG	NA	NA
LONG_CON	47	male	other	Yes	Yes	Yes	No	POS	LONG INFECT	NA	1.77815
NET_SEED	36	male	other	Yes	Yes	No	No	POS	RECENT	RECENT	5.34341
NET_LONG_CON	34	male	other	No	Yes	No	No	NEG	NA	NA
NET_SEED	29	male	other	Yes	Yes	No	No	NEG	NA	NA
NET_SEED	29	male	homeless	Yes	Yes	Yes	No	POS	LONG INFECT	NA	1.77815
NET_LONG_CON	34	male	homeless	Yes	Yes	No	No	NEG	NA	NA
SEED	30	female	other	No	Yes	Yes	No	POS	RECENT	RECENT	4.85431
NET_SEED	29	male	homeless	Yes	Yes	Yes	No	POS	LONG INFECT	NA	1.77815
NET_LONG_CON	30	male	homeless	Yes	Yes	No	No	POS	LONG INFECT	NA	5.76716
NET_SEED	44	male	other	Yes	Yes	No	No	NEG	NA	NA
NET_SEED	44	male	homeless	Yes	Yes	No	No	POS	LONG INFECT	NA	6.18469
NET_LONG_CON	21	female	other	Yes	Yes	No	No	POS	LONG INFECT	NA	5.33945
LONG_CON	38	male	other	Yes	Yes	No	No	POS	LONG INFECT	NA	5.83251
NET_SEED	23	male	other	Yes	Yes	No	No	NEG	NA	NA
NET_LONG_CON	32	female	other	Yes	Yes	No	Yes	NEG	NA	NA
NET_LONG_CON	35	male	other	Yes	Yes	No	No	NEG	NA	NA
NET_SEED	37	male	other	No	Yes	No	No	NEG	NA	NA
SEED	50	male	other	Yes	Yes	No	No	POS	RECENT	RECENT	5.2188
LONG_CON	36	female	other	Yes	Yes	Yes	No	POS	LONG INFECT	NA	2.1038
NET_LONG_CON	31	male	other	Yes	Yes	No	No	NEG	NA	NA
NET_SEED	22	male	other	Yes	Yes	Yes	No	NEG	NA	NA
NET_SEED	34	male	other	Yes	Yes	No	No	POS	RECENT	BORDER	5.2418
LONG_CON	34	female	other	Yes	Yes	Yes	Yes	POS	LONG INFECT	NA	5.08099
NET_SEED	35	male	other	Yes	Yes	Yes	No	POS	RECENT	BORDER	6.24551
NET_LONG_CON	34	male	homeless	Yes	Yes	No	No	NEG	NA	NA
LONG_CON	32	male	other	No	Yes	No	No	POS	LONG INFECT	NA	5.38828
NET_LONG_CON	40	male	other	Yes	Yes	Yes	No	NEG	NA	NA
NET_SEED	35	male	other	Yes	Yes	No	No	NEG	NA	NA
SEED	43	male	other	No	Yes	No	No	POS	RECENT	RECENT	2.88649
NET_SEED	30	male	other	Yes	Yes	Yes	No	POS	RECENT	BORDER	3.98
SEED	39	male	homeless	Yes	Yes	No	No	POS	RECENT	RECENT	4.57807
NET_SEED	35	male	other	No	Yes	No	No	POS	RECENT	BORDER	5.68529
NET_SEED	25	male	other	Yes	Yes	No	No	POS	LONG INFECT	NA	1.77815
NET_LONG_CON	30	male	other	Yes	Yes	Yes	No	NEG	NA	NA
NET_SEED	33	female	other	Yes	Yes	No	No	NEG	NA	NA
NET_LONG_CON	29	male	homeless	Yes	Yes	No	No	NEG	NA	NA
NET_SEED	40	male	other	Yes	Yes	No	No	NEG	NA	NA
NET_SEED	26	male	other	Yes	Yes	No	No	POS	LONG INFECT	NA	3.91381
NET_LONG_CON	33	male	other	Yes	Yes	Yes	No	POS	LONG INFECT	NA	5.68529
NET_SEED	33	male	other	Yes	Yes	Yes	No	POS	LONG INFECT	NA	1.77815
NET_SEED	28	male	other	Yes	Yes	No	No	POS	LONG INFECT	NA	4.87216
LONG_CON	31	male	other	Yes	Yes	No	No	POS	LONG INFECT	NA	3.91116
NET_SEED	28	female	other	Yes	Yes	Yes	No	POS	LONG INFECT	NA	1.77815
NET_SEED	47	male	other	Yes	Yes	No	No	NEG	NA	NA
NET_SEED	48	male	other	Yes	Yes	No	No	POS	RECENT	RECENT	5.55388
NET_SEED	29	male	other	Yes	Yes	Yes	No	POS	LONG INFECT	NA	4.2014
NET_LONG_CON	45	male	homeless	Yes	Yes	No	No	POS	RECENT	BORDER	5.83885
NET_SEED	45	female	other	No	Yes	No	Yes	NEG	NA	NA
SEED	38	male	other	Yes	Yes	No	No	POS	RECENT	RECENT	6.18611
NET_SEED	39	male	other	Yes	Yes	No	No	NEG	NA	NA
NET_SEED	33	female	other	Yes	Yes	Yes	Yes	NEG	NA	NA
NET_SEED	53	male	other	Yes	Yes	Yes	No	POS	LONG INFECT	NA	5.07372
NET_SEED	38	female	other	Yes	Yes	Yes	No	NEG	NA	NA
NET_SEED	40	male	other	Yes	Yes	Yes	No	POS	LONG INFECT	NA	5.85733
NET_SEED	37	male	other	Yes	Yes	No	No	POS	LONG INFECT	NA	5.37658
NET_SEED	31	male	other	Yes	Yes	No	No	NEG	NA	NA
NET_SEED	51	male	other	Yes	Yes	No	No	NEG	NA	NA
SEED	30	male	other	Yes	Yes	Yes	No	POS	RECENT	RECENT	4.58149
NET_LONG_CON	35	female	homeless	Yes	Yes	No	Yes	POS	RECENT	BORDER	6.59106
NET_SEED	18	male	other	Yes	Yes	No	No	NEG	NA	NA
NET_SEED	47	female	other	Yes	Yes	No	No	NEG	NA	NA
NET_SEED	28	male	other	Yes	Yes	No	Yes	NEG	NA	NA
NET_SEED	38	male	other	No	Yes	No	No	POS	RECENT	BORDER	6.33546
NET_LONG_CON	29	male	other	No	Yes	Yes	Yes	POS	LONG INFECT	NA	1.77815
NET_SEED	31	female	homeless	Yes	Yes	No	Yes	POS	LONG INFECT	NA	4.60959
NET_SEED	35	male	homeless	Yes	Yes	No	No	NEG	NA	NA
NET_LONG_CON	37	male	other	No	Yes	Yes	No	NEG	NA	NA
NET_SEED	38	male	other	Yes	Yes	Yes	No	NEG	NA	NA
NET_SEED	31	male	other	Yes	Yes	No	No	NEG	NA	NA
NET_SEED	31	male	other	Yes	Yes	Yes	No	NEG	NA	NA
NET_SEED	35	male	other	Yes	Yes	No	No	NEG	NA	NA
NET_SEED	48	male	homeless	Yes	Yes	Yes	Yes	NEG	NA	NA
NET_LONG_CON	31	male	other	Yes	Yes	No	No	NEG	NA	NA
NET_SEED	37	male	homeless	Yes	Yes	No	No	NEG	NA	NA
NET_SEED	47	male	homeless	Yes	Yes	Yes	No	POS	LONG INFECT	NA	1.77815
SEED	30	female	homeless	Yes	Yes	No	No	POS	RECENT	RECENT	2.92686
SEED	38	male	homeless	Yes	Yes	Yes	No	POS	RECENT	RECENT	6.02119
NET_SEED	40	male	homeless	Yes	Yes	Yes	No	NEG	NA	NA
NET_LONG_CON	44	male	homeless	Yes	Yes	No	No	POS	LONG INFECT	NA	1.77815
NET_LONG_CON	28	female	other	Yes	Yes	No	No	POS	LONG INFECT	NA	1.77815
NET_SEED	46	female	homeless	Yes	Yes	No	No	POS	LONG INFECT	NA	5.37199
NET_SEED	34	male	other	No	Yes	No	No	NEG	NA	NA
LONG_CON	40	male	homeless	Yes	Yes	No	No	POS	LONG INFECT	NA	5.72835
SEED	53	male	other	Yes	Yes	No	No	POS	RECENT	RECENT	6.9058
NET_SEED	37	male	other	No	Yes	No	No	NEG	NA	NA
NET_LONG_CON	39	male	homeless	Yes	Yes	No	No	NEG	NA	NA
NET_LONG_CON	44	male	homeless	Yes	Yes	Yes	No	POS	LONG INFECT	NA	5.24055
NET_LONG_CON	33	male	other	Yes	Yes	No	No	POS	LONG INFECT	NA	1.77815
NET_SEED	35	male	other	Yes	Yes	Yes	No	POS	LONG INFECT	NA	1.77815
NET_SEED	35	male	homeless	Yes	Yes	No	No	NEG	NA	NA
NET_SEED	51	male	other	Yes	Yes	No	No	NEG	NA	NA
NET_SEED	44	male	homeless	Yes	Yes	No	No	NEG	NA	NA
NET_SEED	34	male	other	Yes	Yes	No	No	NEG	NA	NA
NET_LONG_CON	30	male	other	Yes	Yes	Yes	No	POS	LONG INFECT	NA	3.59824
LONG_CON	29	male	homeless	Yes	Yes	No	No	POS	LONG INFECT	NA	5.12057
NET_SEED	49	male	other	Yes	Yes	No	No	POS	LONG INFECT	NA	5.56879
NET_SEED	48	male	other	Yes	Yes	No	No	POS	LONG INFECT	NA	3.83569
NET_SEED	43	male	other	Yes	Yes	No	No	NEG	NA	NA
SEED	46	male	other	Yes	Yes	No	No	POS	RECENT	RECENT	6.79934
NET_LONG_CON	50	male	other	Yes	Yes	Yes	No	POS	RECENT	RECENT	4.03342
